# Supplementary material for: Differential Regulation of Lacto-/Neolacto- Glycosphingolipid Biosynthesis Pathway Reveals Transcription Factors as Potential Candidates in Triple-Negative Breast Cancer
Source: Cancers (Basel). 2021 Jul 2;13(13):3330. doi: 10.3390/cancers13133330 (PMC8268693; doi:10.3390/cancers13133330)
Supplement: Supplementary file 1 [file cancers-13-03330-s001.zip]

Archive with 2 entries (2 files):
- Revised supplemental files/Zeng Supplemental Figures Revised.pdf
- Revised supplemental files/Zeng Supplemental Tables Revised.xlsx
